# Supplementary material for: Bioinformatic Analysis of IKK Complex Genes Expression in Selected Gastrointestinal Cancers
Source: Int J Mol Sci. 2024 Sep 12;25(18):9868. doi: 10.3390/ijms25189868 (PMC11432643; doi:10.3390/ijms25189868)
Supplement: Supplementary file 1 [file ijms-25-09868-s001.zip]

Archive with 25 entries (25 files):
- Supplementary materials - Figure S1.pdf
- Supplementary materials - Figure S10.pdf
- Supplementary materials - Figure S11.pdf
- Supplementary materials - Figure S12.pdf
- Supplementary materials - Figure S13.pdf
- Supplementary materials - Figure S14.pdf
- Supplementary materials - Figure S15.pdf
- Supplementary materials - Figure S16.pdf
- Supplementary materials - Figure S17.pdf
- Supplementary materials - Figure S18.pdf
- Supplementary materials - Figure S19.pdf
- Supplementary materials - Figure S2.pdf
- Supplementary materials - Figure S20.pdf
- Supplementary materials - Figure S21.pdf
- Supplementary materials - Figure S22.pdf
- Supplementary materials - Figure S23.pdf
- Supplementary materials - Figure S24.pdf
- Supplementary materials - Figure S3.pdf
- Supplementary materials - Figure S4.pdf
- Supplementary materials - Figure S5.pdf
- Supplementary materials - Figure S6.pdf
- Supplementary materials - Figure S7.pdf
- Supplementary materials - Figure S8.pdf
- Supplementary materials - Figure S9.pdf
- Supplementary materials - Table S1.pdf
